# Supplementary material for: Bioinformatics Identification of Regulatory Genes and Mechanism Related to Hypoxia-Induced PD-L1 Inhibitor Resistance in Hepatocellular Carcinoma
Source: Int J Mol Sci. 2023 May 13;24(10):8720. doi: 10.3390/ijms24108720 (PMC10218698; doi:10.3390/ijms24108720)
Supplement: Supplementary file 1 [file ijms-24-08720-s001.zip]

Archive with 1 entries (1 files):
- ijms-2293321-supplementary.pdf
